# Supplementary material for: FHL2 Inhibits SARS-CoV-2 Replication by Enhancing IFN-β Expression through Regulating IRF-3
Source: Int J Mol Sci. 2023 Dec 26;25(1):353. doi: 10.3390/ijms25010353 (PMC10778585; doi:10.3390/ijms25010353)
Supplement: Supplementary file 1 [file ijms-25-00353-s001.zip]

Archive with 2 entries (2 files):
- RAW Images for WB.pdf
- Supplementary Tables.xlsx
